# Supplementary material for: CD74 promotes the formation of an immunosuppressive tumor microenvironment in triple-negative breast cancer in mice by inducing the expansion of tolerogenic dendritic cells and regulatory B cells
Source: PLoS Biol. 2024 Nov 22;22(11):e3002905. doi: 10.1371/journal.pbio.3002905 (PMC11623796; doi:10.1371/journal.pbio.3002905)
Supplement: S1 Data — (XLSX) [file pbio.3002905.s012.xlsx]

## Sheet: Fig. 1B
B cells		CD4+ T cells		DCs		CD8+ T cells		IL-10+ B cells		IL-10+ DCs
8.59		2.03		26.01		24.2		33.4		38.3
4.25		7.8		31.5		34.4		28.7		48.6
7		7.9		20.9		25.7		33.3		44.7
3.91		5.24		39		28.2		39		53.3
7.5		6.92		17.6		28.9		46.1		44.1
8.56		4.43		35.5		34.9		40		42.7
3.41		8.7		24.5		31.1				30.9
3.47		7.17				31.5
3.11

## Sheet: Fig. 1C
Spleen	TME
9.6	21
10.2	15.4
9.62	11.5
6.49	15.59

## Sheet: Fig. 1D
Spleen	TME
4.07	23.8
5.08	22.8
8.71	14.7
3.87	29.6
