# Supplementary material for: CD74 promotes the formation of an immunosuppressive tumor microenvironment in triple-negative breast cancer in mice by inducing the expansion of tolerogenic dendritic cells and regulatory B cells
Source: PLoS Biol. 2024 Nov 22;22(11):e3002905. doi: 10.1371/journal.pbio.3002905 (PMC11623796; doi:10.1371/journal.pbio.3002905)
Supplement: S2 Data — (XLSX) [file pbio.3002905.s013.xlsx]

## Sheet: 2A
Days	WT										CD74 KO
0	0	0	0	0	0	0	0	0	0	0	0	0	0	0	0	0	0	0	0	0
10	45.163		43.2291		25.0464	79.3015		11.154	45.8003	14.5443		8.53776	12.0285	0.294	10.8445	0.1375	13.5677	4.05	2.475	0.4455
15	156.063		46.3817	269.437	250.633	202.166	276.318	181.292	305.809	99.8787		55.6022	24.0671	0.384		13.1606	141.105	71.5199	21.7088	124.399
18	137.129	255.672		257.178	427.855	201.544	387.425	648.39	330.154	391.454		211.748	11.0567	4.3		27.3175	398.519	110.176	73.1922	127.364
21	1130.15	668.515	1320.45	1092.04	633.947	1151.61	737.068	1037.95	1049.23	869.133		163.765	24.2109	28.6648		46.2388	183.78	36.8374	101.377	139.952

## Sheet: 2C
WT	CD74 KO
2056.17	525.804
1258.44	89.4829
2045.52	48.1222
2164.67	16.2667
1666.98	110.043
2250.08	835.645
1769.34	243.027
2403.34	250.679
2278.51	462.36
1816.85

## Sheet: 2D
TOTAL DCs
WT1	18.1
WT2	33.9
WT3	21.1
WT4	39.7
WT5	22.8
WT6	24.6
WT7	45.6
WT8	48.3
WT9	11.6
WT10	35.1
WT11	34.5
KO1	34.4
KO2	40.2
KO3	27.8
KO4	72.4
KO5	48
KO6	81.5
KO7	56.4
KO8	51.7

## Sheet: 2E
CD80+ DCs
WT1	48
WT2	48.1
WT3	56.2
WT4	52.6
WT5	57.2
WT6	24.6
WT7	45.6
WT8	48.3
WT9	54.5
WT10	56.2
WT11	56.8
KO1	68.3
KO2	50.4
KO3	55.3
KO4	62.2
KO5	80.4
KO6	80.6
KO7	74.7
KO8	62.4

## Sheet: 2F
IL-10+ DCs
WT1	21.9
WT2	19.7
WT3	18.1
WT4	25.4
WT5	17.4
WT6	11.4
WT7	25.2
WT8	27.7
WT9	18.8
WT10	11.6
WT11	20.7
KO1	11.3
KO2	4.66
KO3	5.49
KO4	5.71
KO5	12.8
KO6	8.95
KO7	9
KO8	9.36

## Sheet: 2G
FOXP3 T cells
WT	CD74 KO
43.3	20.6
50.7	14.9
57.5	26.7
46	19.7
53.6	8.35
55.3	19.4
30.2	14
39.8	12.3

## Sheet: 2H
Bregs
WT	CD74 KO
35.2	1.69
35.7	1.68
37.8	3.55
29.1	1.73
39	1.46
26.9	7.03
28.9	6.65
32.3

## Sheet: 2I
WT	CD74 KO
5.56	8.54
6.33	8.72
9.77	12.6
8.46	13.2
5.14

## Sheet: 2K
PBS	DRQ
1294.65	46.2168
1149.7	39.5677
899.199	568.041
459.342	183.078
711.949	65.7533
413.831	61.5567
973.884	52.0544
1293.83	23.2182
940.322	31.2707
1278.66	139.302
390.021	89.3372
1299.69	261.376
902	115.206
796.767	224.71
248.304	251.337

## Sheet: 2M
PBS	DRQ
7.35	13.1
5.23	9.48
3.89	9.36
7.46	7.56

[truncated: 3 more sheets: 2N, 2L, 2O]
