# Supplementary material for: CD74 promotes the formation of an immunosuppressive tumor microenvironment in triple-negative breast cancer in mice by inducing the expansion of tolerogenic dendritic cells and regulatory B cells
Source: PLoS Biol. 2024 Nov 22;22(11):e3002905. doi: 10.1371/journal.pbio.3002905 (PMC11623796; doi:10.1371/journal.pbio.3002905)
Supplement: S3 Data — (XLSX) [file pbio.3002905.s014.xlsx]

## Sheet: 3B
WT -E0771	xfold on WT -E0771	CD74 KO -E0771	xfold on CD74 KO -E0771
2.31	0.162676	9.52	1.48287
2.99	0.210563	10	1.55763
2.17	0.152817	6.92	1.07788
8.36	0.588732	9.4	1.46417
5.16	0.36338	12.5	1.94704
5.58	0.392958	5.94	0.925234
2.7	0.190141	7.04	1.09657
4.72	0.332394	8.77	1.36604
4.21	0.296479	8.49	1.32243
3.22	0.226761	5.94	0.925234
2.74	0.192958	7.04	1.09657
2.4	0.169014	8.77	1.36604
3.88	0.273239	8.49	1.32243
		8.37077	1.30386
WT +E0771	FOLD CHANGE WT	CD74 KO+E0771	FOLD CHANGE CD74 KO
12.7	5.49784	4.52	0.47479
13.5	4.51505	8.7	0.87
15.2	7.00461	8.88	1.28324
12.4	1.48325	8.37	0.890426
8.67	1.68023	9.63	0.7704
9.65	1.72939	6.69	1.12626
14.2	5.25926	5.79	0.822443
11.4	2.41525	6.42	0.732041
14.6	3.46793	3.56	0.419317
12.5	3.88199	6.75	1.13636
12.7	4.63504	5.45	0.774148
10.6	4.41667	5.29	0.603193
12.4	3.19588	5.59	0.658422
8.67	2.23454	9.63	1.46165
9.65	2.48711	6.69	1.01541
14.2	3.65979	5.79	0.878809
11.4	0.995343	6.42	0.974431
9.99	0.872235	3.56	0.540339
9.79	0.854773	5.95	0.903094
9.48	0.827707	4.49	0.681494
8.31	0.725553	4.52	0.686048
		4.76	0.722475
		5.66	0.859078

## Sheet: 3C
WT-E0771	Xfold on WT- E0771		CD74 KO -E0771	Xfold on CD74 KO- E0771
2.45	0.446092		3.99	0.519115
3.53	0.642736		5.86	0.76241
2.03	0.369619		14.3	1.86049
2.41	0.438809		4.83	0.628403
4.47	0.81389		3.19	0.415032
5.31	0.966836		10.1	1.31405
6.61	1.20354		7.92	1.03042
6.05	1.10157		11.6	1.50921
10.9	1.98465		12.2	1.58727
10.3	1.87541		10.6	1.3791
6.9	1.25634		5.23	0.680444
4.7	0.855768		4.7	0.611489
6.2	1.12889		5.4	0.702562
5.03	0.915854		7.68615
5.49214
WT+ E0771	FOLD CHANGE WT		CD74 KO +E0771	FOLD CHANGE CD74 KO
6.77	2.76327		3.15	0.789474
7.52	2.13031		2.12	0.361775
5.44	2.6798		3.49	0.244056
5.97	2.47718		2.39	0.494824
5.04	1.12752		2.34	0.733542
28.7	5.4049		7.83	0.775248
34.3	5.18911		7.18	0.906566
26.4	4.36364		14.6	1.25862
33.5	3.07339		17.5	1.43443
38.4	3.72816		5.8	0.54717
16.7	2.42029		4.44	0.848948
14.2	3.02128		2.41	0.512766
31.7	5.1129		1.43	0.264815
19.8	3.93638		4.72	0.862494
21.9	3.98751		10.3	1.88214
			6.08	1.11101
			10.1	1.84559
			4.3	0.785747

## Sheet: 3E
PBS	MIF
15.8	16.6
15.7	18
16.6	18.2
17.6	18.7
16.1	18.3
15	18.3
17.1	16.7
17.1	18.6
15.9	17.9
17.6	16.9
16.6	19.1
15.9	20.2
	18.2

## Sheet: 3F
PBS	MIF
3.32	6.6
4.37	4.85
4.47	5.05
4.18	4.54
5.6	4.54
5.07	5.38
5.07	5.68
5.84	5.88
4.47	5.58
4.01	6.52
5.13	6.46
4.83	5.12

## Sheet: 3H
sico	simif
1	0.32
1	0.19
1	0.27

## Sheet: 3I
Sico	simif
11.4	7.9
8.17	3.88
9.07	3.69
10.8	2.99
10.2	6.75
16.1	6.82
11.6	9.07
12.5	12.3
14.2	9.08
15.2	12.1
7.79	6.74
7.07	6.37
8.6	7.03

## Sheet: 3J
sico	simif
6.31	5.89
6.19	5.86
4.19	4.38
5.64	4.29
4.95	4.22
9.03	4.06
9.15	3.6
6.4	2.66
7.97	3.06
6.88	6.14
6.81	6.42
7.15	6.19
7.73	6.99
8.13	6.84
