# Supplementary material for: CD74 promotes the formation of an immunosuppressive tumor microenvironment in triple-negative breast cancer in mice by inducing the expansion of tolerogenic dendritic cells and regulatory B cells
Source: PLoS Biol. 2024 Nov 22;22(11):e3002905. doi: 10.1371/journal.pbio.3002905 (PMC11623796; doi:10.1371/journal.pbio.3002905)
Supplement: S4 Data — (XLSX) [file pbio.3002905.s015.xlsx]

## Sheet: 4A
WT	Cko
1604.97	2245.2
1313.77	1470.24
1631.58	1804.63
1998.87	2153
1009.15	930.782
1247.46	1839.27

## Sheet: 4B
WT	cKO
23.2	32.4
18.9	23.3
26.3	31.6
26.1	29.3
34.2	36.1
29.7	28.9
43.7	28.2

## Sheet: 4C
WT	Cko
5.29	5.72
5.9	9.48
7.4	15.1
16.3	15
8.85	14

## Sheet: 4D
WT	Cko
41.9	22.6
37.5	11.4
36.5	11.5
69.4	11.7
30.4	11.5
34.3	25.1

## Sheet: 4E
WT -E0771	Cko - E0771	WT +E0771	Cko +E0771	FOLD CHANGE ON WT	FOLD CHANGE ON Cko
1.12345	1.12345	3.55193	2.08526	3.16163	1.85613
1.2167	1.2167	2.65274	2.26483	2.18028	1.86146
0.71048	0.71048	1.60584	0.706694	2.26021	0.994671
0.723801	0.723801	1.63594	1.23419	2.26021	1.70515
1.22558	1.22558	2.14966	2.63945	1.754	2.15364
		1.76732	1.64298	1.76732	1.64298
			1.86011		1.86011

## Sheet: 4F
WT- E0771	Cko -E0771	WT+ E0771	Cko +E0771	FOLD CHANGE ON WT	FOLD CHANGE ON Cko
1.09982	1.3156	2.50181	0.915056	2.27474	0.695543
1.0689	0.932782	1.80354	0.224646	1.68728	0.240834
0.84364	1.01006	1.9824	0.270488	2.34982	0.267793
0.923145	0.790798	1.33334	0.622519	1.44435	0.787203
1.06449	0.950755	1.64093	0.580979	1.54152	0.611071
		1.76678	1.02984	1.76678	1.02984
		2.91997	0.629076	2.9947	0.682962
		2.36356	0.529157	2.50442	0.576923
		2.62501	0.640093	2.64134	0.735083
