# Supplementary material for: CD74 promotes the formation of an immunosuppressive tumor microenvironment in triple-negative breast cancer in mice by inducing the expansion of tolerogenic dendritic cells and regulatory B cells
Source: PLoS Biol. 2024 Nov 22;22(11):e3002905. doi: 10.1371/journal.pbio.3002905 (PMC11623796; doi:10.1371/journal.pbio.3002905)
Supplement: S5 Data — (XLSX) [file pbio.3002905.s016.xlsx]

## Sheet: 5A
Days	WT										CD74 cKO
0	0	0	0	0	0	0	0	0	0	0	0		0	0	0	0	0	0	0	0
10	11.7992	3.67175	9.30064	11.76		10.6132	20.6615	26.908	16.3778	0	0.80465		11.3724	0	15.9157	0	0	0	0	0
15	88.0875	49.948	57.6	125.08		124.468	135.142	245.612	207.309	29.9583	34.8038		54.3908	1.16765	126.49	34.6251	0	13.851	0	62.2364
17	216.89	56.8817	466.541	292.64	131.155	441.594	372.008	466.541	691.708	214.512	41.5438		135.956	0	50.5911	54.1299	0	144.524	0	0
19	629.442		250.89	393.385	162.316	713.924	478.198	566.639	529.5	308.305	68		122.201	0	50.784	75.712	0	131.22	3.3455	0
21	675.707		519.675	654.655	308.513	1158.7	753.849	1303.09	922.013	1026.2	224.989		0	0	58.752		0	0	0	0

## Sheet: 5C
WT	CD74 cKO
654.934	101.124
458.194	93.8961
508.981	0
725.043	0
292.465	57.4637
538	159.237
436.178	260.16
351.296	0
133.622	174.729
322.485	0
682.344	64.2272
427.682	393.385
282.53	141.098
259.591	110.16
267.325	0
909.938	98.5095
396.66	202.778
212.803	0
567.129	78.6432
1033.29	57.7924
391.169	121.075
262.122	64.481
303.867	189.63
623.698
332.616

## Sheet: 5D
WT	Cko
18	24.2
32.7	12.8
27.7	3.53
31.6	7.1
22	15.9
15.4	13.6
26.4	10.6
20.1	11.1
31.5	22.2
32.9	16.4
26.4	22.4
24	20.8
24.6

## Sheet: 5E
WT	Cko
20.8	8.73
15.4	3.49
13.8	4.33
10.3	2.14
9.01	11.9
15.9	11.5
14	11.7
11.3	12.9
17.9	8.54
18.3	5.46
13.9	8.43
12.7

## Sheet: 5F
WT	Cko
63.9	26.7
67.7	27.1
61.3	38.2
71.7	38.5
46.4	38.3
38	33
39.9	45.5
46.5	38.2
42.4	39.3
44.9	33.3
43.9
30
43.5

## Sheet: 5G
WT	Cko
5.43	27.7
3.72	17.5
5.76	17.8
6.14	8
8.47	9.68
5.61	36.6
6.73	12.5
7.02	12.2
15.9	15.1
23	15.5
9.82	11.7
5.9	21.6
10.7

## Sheet: 5H
WT	cKO
13	24.5
11.8	39.5
11.5	24.3
5.07	18.8

## Sheet: 5I
WT	cKO
23.5	18.8
22.5	16.1
19.8	18.7
22.8	18.7

## Sheet: 5J
WT -E0771	WT +E0771	FOLD CHANGE ON WT		Cko +E0771	Cko +E0771	FOLD CHANGE ON Cko
0.912941	2.97843	2.77063		0.881305	0.577821	0.52769
0.985483	2.05102	1.90792		0.786878	0.59636	0.544621
0.87192	2.44338	2.27292		1.45326	0.557735	0.509347
1.52966	3.04977	2.837		1.25855	0.726137	0.663139
1.075	2.12257	1.97448			0.699873	0.639153
	1.65473	1.53929		1.095	0.503662	0.459965
	1.82151	1.69443			0.557735	0.509347
	1.45764	1.35594			0.451132	0.411993

## Sheet: 5K
WT -E0771	WT +E0771	FOLD CHANGE ON WT		Cko +E0771	Cko +E0771	FOLD CHANGE ON Cko
0.991577	2.85988	2.85988		1.45439	1.18967	0.991394
1.11409	4.40276	4.40276		1.91738	0.801377	0.667814
1.59265	1.80322	1.80322		1.33047	0.53907	0.449225
0.643185	3.27718	3.27718		0.592083	0.627883	0.523236
0.658499	4.97703	4.97703		0.70568	0.731153	0.609294
1	3.66769	3.66769		1.2	0.935628	0.77969
	2.08269	2.0827			0.673323	0.561102
	2.6876	2.6876			0.745612	0.621343
	4.36447	4.36447			0.603099	0.502582
