# Supplementary material for: CD74 promotes the formation of an immunosuppressive tumor microenvironment in triple-negative breast cancer in mice by inducing the expansion of tolerogenic dendritic cells and regulatory B cells
Source: PLoS Biol. 2024 Nov 22;22(11):e3002905. doi: 10.1371/journal.pbio.3002905 (PMC11623796; doi:10.1371/journal.pbio.3002905)
Supplement: S6 Data — (XLSX) [file pbio.3002905.s017.xlsx]

## Sheet: 6A
TOL-DCs
WT D B 1	11
WT D B 2	8.41
WT D B 3	11.9
WT D B 4	14.6
WT D B 5	12.4
WT D B 6	13.8
WT D B 7	8.48
WT D B 8	11.7
WT D KOB 1	8.53
WT D KOB 2	12.1
WT D KOB 3	6.37
WT D KOB 4	7.87
WT D KOB 5	7.92
WT D KOB 6	15.7
WT D KOB 7	14.8
WT D KOB 8	13.8
KO D WT B 1	3.12
KO D WT B 2	5.69
KO D WT B 3	3.24
KO D WT B 5	7.48
KO D WT B 6	9.3
KO D WT B 7	7.98
KO D WT B 8	6.86
KO BD 1	4.8
KO BD 2	4.31
KO BD 3	4.21
KO BD 4	2.36
KO BD 5	7.42
KO BD 6	6.94
KO BD 7	2.07
KO BD 8	3.87

## Sheet: 6B
BREGs
WT D B 1	18.9
WT D B 2	15.4
WT D B 3	19.8
WT D B 4	20
WT D B 5	15.8
WT D B 6	16
WT D B 7	11.5
WT D B 8	14.6
WT D KOB 1	10.2
WT D KOB 2	15.6
WT D KOB 3	14
WT D KOB 4	8.82
WT D KOB 5	10.8
WT D KOB 6	18
WT D KOB 7	16.2
WT D KOB 8	17.2
KO D WT B 1	9.39
KO D WT B 2	9.23
KO D WT B 3	9.88
KO D WT B 4	2.66
KO D WT B 5	9.71
KO D WT B 6	10.4
KO D WT B 7	9.63
KO D WT B 8	7.74
KO BD 1	4.9
KO BD 2	3.64
KO BD 3	3.8
KO BD 4	3.98
KO BD 5	7.32
KO BD 6	8.81
KO BD 7	4.78
KO BD 8	5.39

## Sheet: 6C
WT DCs+ NAIVE B cells	KO DCs+ NAIVE B cells
45.5	2.68
36.2	2.64
40.3	2.96
44.3	2.88
40.2	5.25
24.2	4.43
31.1	9.35
17.8	5.53
14.5	6.75
15.5	11.7

## Sheet: 6D
B CELLS IGG+ NAIVE DCs	B CELLS LN-2+ NAIVE DCs
13.1	11.4
11.4	19.8
19.9	22.1
30.1	25.7
32.7	22.6
13.5	9.23
12.5	9.53
8.88	6.48

## Sheet: 6E
WT DCs+ naive T cells	CD74 KO DCs+ naive T cells
29.7	45.9
21	39
27.5	42.9
21.7	33.9
14.9	33.2
22.3	53
21.6	52.5
8.14	42.2
8.88	51.6
9	52.6
23.7	38.4
28.5	31.1
9.1	25.3
13.2	21.6
	20.7

## Sheet: 6F
WT DCs+ naive T cells	CD74 KO DCs+ naive T cells
6.04	2.51
7.24	2.68
6.78	3.06
7.18	3.34
4.8	4.09
3.07	1.88
4.13	1.99
3.87	1.97
3.43	2.06
	1.97
	2.32

## Sheet: 6G
WT DCs+ naive T cells	CD74 KO DCs+ naive T cells
18.2	25.1
19.3	22.4
18.8	25.3
16.6	19.2
12.4	20.2
11.1	22.5
10.5	22.6
5.11	16.1
4.31	22
4.51	21.3
15.5	18.8
18.3	17.8
7.24	20.9
10.1	19.9
	15.3

## Sheet: 6I
WT DCs+ T cells	CD74 KO DCs+ T cells
14.7	16.7
10.9	11.2
8.68	15.1
7	14.8
9.4	19.8
12.6	15.5
10.7	20.6
17.6	17

## Sheet: 6J
WT DCs+ T cells	CD74 KO DCs+ T cells
76.5	67.2
71.7	72
73.5	69.1
68.7	66.2
72	60.4
75.8	63.9
75.2	69.9
74.4	68.4
