# Supplementary material for: CD74 promotes the formation of an immunosuppressive tumor microenvironment in triple-negative breast cancer in mice by inducing the expansion of tolerogenic dendritic cells and regulatory B cells
Source: PLoS Biol. 2024 Nov 22;22(11):e3002905. doi: 10.1371/journal.pbio.3002905 (PMC11623796; doi:10.1371/journal.pbio.3002905)
Supplement: S7 Data — (XLSX) [file pbio.3002905.s018.xlsx]

## Sheet: 7D
PBS	DRQ
2.56	0.78
2.09	0.65
3	0.543
2.99	0.668
1.84	0.794
1.9	0.81

## Sheet: 7E
PBS	DRQ
1.56	4.45
2.13	4.27
1.67	3.876
1.5	3.732
2.03	4.129
1.2	3.17

## Sheet: 7F
WT	CD74KO
1.27	0.408951
0.91	0.251739
1.45	0.618913
0.97	0.602904
1.89	0.62951
1.12	0.576343
	0.32197

## Sheet: 7G
WT	CD74KO
2.2	3.54
2.4	3.86375
2	2.8382
1.5	2.9896
1.74	2.54
1.12	2.611
	2.789
