# Supplementary material for: CD74 promotes the formation of an immunosuppressive tumor microenvironment in triple-negative breast cancer in mice by inducing the expansion of tolerogenic dendritic cells and regulatory B cells
Source: PLoS Biol. 2024 Nov 22;22(11):e3002905. doi: 10.1371/journal.pbio.3002905 (PMC11623796; doi:10.1371/journal.pbio.3002905)
Supplement: S8 Data — (XLSX) [file pbio.3002905.s019.xlsx]

## Sheet: 8B
PBS - E0771	X FOLD PBS- E0771	PBS+ E0771	FOLD CHANGE ON PBS	IL1B-E0771	X FOLD IL1B- E0771	IL1B+ E0771	FOLD CHANGE ON IL1B
9.47	1.74972	21	3.88005	5.64	1.03963	18.2	3.35484
7.68	1.41899	26.6	4.91472	4.73	0.871889	19.9	3.6682
6.72	1.24161	23.9	4.41586	5.59	1.03041	14.4	2.65438
7.49	1.38388	34.1	6.30045	6.28	1.1576	16.4	3.02304
7.4	1.36725	36.7	6.78084	5.11	0.941935	3.18	0.586175
7.22	1.334	33.8	6.24503	6.59	1.21475	3.37	0.621198
3.93	0.726123	9.92	1.83286	6.05	1.11521	2.9	0.534562
3.5	0.646674	36.8	6.79932	3.46	0.637788	4.23	0.779724
3.03	0.559835	10.5	1.94002	4.5	0.829493	2.82	0.519816
3.7	0.683627	11.8	2.18022	5.36	0.988018	11.3	2.08295
2.91	0.537663	9.35	1.72754	6.88	1.2682	10.9	2.00922
3.35	0.61896	27.1	5.00711	4.91	0.905069	11.3	2.08295
3.96	0.731666	19.9	3.67681	5.425		4.42	0.814747
5.41231		12.1	2.23565			4.84	0.892166
		9.6	1.77374			9.88	1.8212
		13.4	2.47584			8.21	1.51336
		14.2	2.62365			12.3	2.26728
		16.2	2.99318			8.97	1.65346
		8.93	1.64994			12.5	2.30415
		15.2	2.80841			10.5	1.93548

## Sheet: 8D
PBS	IL1B
5.51929	0.487832
8.09524	1.03365
10.1418	0.553419
8.08511	0.446339
13.7705	0.469048

## Sheet: 8F
B cells alone		B cells+ DCs
PBS	IL-1β	PBS	IL-1β
7.93	2.34	16.77	3.87
4.53	2.45	15.95	2.9
5.19	2.38	14.12	2.08
3.48	2.13	17.55	2.1
3.07	2.29	15.65	2.64
8.17	3.6	17.6	7.4
6.58	2.5	17.3	10.6
8.47	5.15	19.6	8.96
9.1	4.45	20.7	3.7
6.47			11.3
		#DIV/0!
		#DIV/0!
		#DIV/0!
		#DIV/0!
		#DIV/0!
		#DIV/0!
		#DIV/0!
		#DIV/0!
		#DIV/0!
		#DIV/0!
		#DIV/0!
		#DIV/0!
		#DIV/0!
		#DIV/0!
		#DIV/0!
		#DIV/0!
		#DIV/0!
		#DIV/0!
		#DIV/0!
		#DIV/0!
		#DIV/0!
		#DIV/0!
		#DIV/0!
		#DIV/0!
		#DIV/0!

## Sheet: 8G
WCH	CH-IP
1	18.4852
1	13.6734
1	12.1816
1	13.5868
