# Supplementary material for: CD74 promotes the formation of an immunosuppressive tumor microenvironment in triple-negative breast cancer in mice by inducing the expansion of tolerogenic dendritic cells and regulatory B cells
Source: PLoS Biol. 2024 Nov 22;22(11):e3002905. doi: 10.1371/journal.pbio.3002905 (PMC11623796; doi:10.1371/journal.pbio.3002905)
Supplement: S9 Data — (XLSX) [file pbio.3002905.s020.xlsx]

## Sheet: 9A
DMSO-E0771	X FOLD ON AVERAGE	DMSO+ E0771	FOLD CHANGE ON DMSO	MIT-E0771	X FOLD ON AVERAGE	MIT+ E0771	FOLD CHANGE ON MIT
3.85	0.718092	16.2	3.02158	10.6	1.84623	6.69	1.16522
6.9	1.28697	6.38	1.18998	4.61	0.802936	6.56	1.14257
12.5	2.33147	13.2	2.46203	6.02	1.04852	3.97	0.691466
4.04	0.753531	14.3	2.6672	4.4	0.76636	2.29	0.398855
4.33	0.807621	9.92	1.85025	3.88	0.67579	1.7	0.296094
2.77	0.516653	13.8	2.57394	4.56	0.794227	2.04	0.355312
3.14	0.585665	8.71	1.62457	6.12	1.06594	4	0.696691
5.36143		13.2	2.46203	5.74143		4.33	0.754168
		10.8	2.01439			2.89	0.503359
		12.9	2.40608			5.14	0.895248

## Sheet: 9B
DMSO -E0771	MIT-E0771	DMSO+E0771	MIT+E0771	DMSO - E0771 xfold	MIT-E0771 xfold	DMSO Fold change on -E0771	MIT Fold change on -E0771
6.6	1.9	24.1	4.89	1	1	7.79944	2.57368
3.59	3.26	28.001	2.62	1	1	3.65152	0.803681
3.55	4.16	15.5	3.66	1	1	4.3662	0.879808
3.88	4.82	19.9	3.8	1	1	5.12887	0.788382
3.5	5.68	16.3	2.63	1	1	4.65714	0.463028

## Sheet: 9C
DMSO B cells	MIT B cells	B cells+ DCs DMSO	B cells+ DCs MIT
6.6	8.5	24.37	4.07
6.3	5.82	18.56	3.91
5.81	3.24	17.81	2.81
5.51	3.79	17.47	2.91
5.36	4.61	19.25	1.93
15.6	6.88	26.3	3.64
8.7	4.95	25	4.84
10.7	6.52	25.3	6.31
11.8	7.19	28.6	6.61
12.5		27.1	2.59

## Sheet: 9D
WCH	CH-IP
1	13.1164
1	19.6025
1	25.1641
1	21.5303
1	26.4457

## Sheet: 9E
PBS	MIF
4.73368	19.6025
5.05588	10.4683
4.97017	25.1641
13.1164	21.5303
9.06284	26.4457
3.75149

## Sheet: 9F
PBS	MIF	DRQ
6.9884	18.6784	3.8281
3.1274	30.7311	2.88445
9.95183	14.98	6.14734
19.6751	18.1466	6.9482
	23.3977	2.9451

## Sheet: 9G
DMSO	MIT
15.2	19.8
15.4	16.5
20.5	25
16.8	22.9
22.5	23.4
10.7	19.2
16.1	17.2
19.3	24.2

## Sheet: 9H
WCH	IL-1B PROMOTOR	IL-1B GENEBODY
1	22.891	1.27895
1	13.9677	0.87355
1	15.7247	0.724452
1	7.76607	3.06304
1	12.8217	0.0698286
1	15.9996	3.17105
1	6.84458	3.05244
	20.7489	2.67579
	10.5924	3.54298
	15.0419	2.74149
