# Supplementary material for: CD74 promotes the formation of an immunosuppressive tumor microenvironment in triple-negative breast cancer in mice by inducing the expansion of tolerogenic dendritic cells and regulatory B cells
Source: PLoS Biol. 2024 Nov 22;22(11):e3002905. doi: 10.1371/journal.pbio.3002905 (PMC11623796; doi:10.1371/journal.pbio.3002905)
Supplement: S10 Data — (XLSX) [file pbio.3002905.s021.xlsx]

## Sheet: A
WT	CD74 KO
14.707	2.83907
11.3888	2.3407
26.2905	9.29715
41.8687	2.35437
28.7868	4.58137
1.16353	1.02988
1.24592	0.423393
0.563534	0.407684
1.2178	3.23953
0.57081	1.43331
11.8609	4.68752
18.1342
8.39405
13.6085

## Sheet: B
WT	CD74 KO
3.29857	0.029885
2.42644	0.023691
1.3604	0.051479
0.853855	0.111817
1.41141	0.372021
1.07511	1.7273
0.903346	1.03198
1.79149

## Sheet: C
WT	CD74 KO
3.924	4.27781
1.77748	5.71434
8.41713	12.355
22.7867	2.69604
17.2831	5.83522

## Sheet: D
WT	CD74 KO
20.54	15.87
20.83	8.23
18.22	1.82
14.49	0.85
4.89	1.73
19.05	6.17
15.26	4.86
12.52	15.38
12.29

## Sheet: E
WT	CD74 KO
5.8	7.51
4.41	5.07
5.37	1.86
5.58	1.54
4.44	7.21
4.81	4.99
4.06	1.67
5.02	5.09
3.53

## Sheet: F
WT	CD74 KO
8.9	3.27
10.57	1.23
10.49	0.48
6.67	0.17
2.62	0.14
7.35	1.02
10.16	0.57
5.2	1.56
6.47

## Sheet: G
WT	CD74 KO
0.32	0.64
0.28	1.3
0.53	0.24
0.47	0.61
0.59	1.85

## Sheet: H
WT	CD74 KO
1.32	0.75
1.18	0.29
1.26	0.44
1.24	0.44
0.82

## Sheet: I
WT	CD74 KO
0.89	0.88
1.05	1.02
1.41	2.85
1.07	1.46
1.37	0.93
