# Supplementary material for: CD74 promotes the formation of an immunosuppressive tumor microenvironment in triple-negative breast cancer in mice by inducing the expansion of tolerogenic dendritic cells and regulatory B cells
Source: PLoS Biol. 2024 Nov 22;22(11):e3002905. doi: 10.1371/journal.pbio.3002905 (PMC11623796; doi:10.1371/journal.pbio.3002905)
Supplement: S11 Data — (XLSX) [file pbio.3002905.s022.xlsx]

## Sheet: A
PBS	DRQ
6.62	2.98
2.66	1.46
3.82	0.83
5.04	0.87
11.86	3.1
18.13	2.51
8.39	7.39
13.61	4.71

## Sheet: B
PBS	DRQ
1.45	0.18
1.82	0.24
0.72	0.14
1.41	0.19
1.08	0.79
1.09	0.69
1.79	1.15
	0.7

## Sheet: C
PBS	DRQ
19.05	16.83
15.26	15.08
12.51	23.66
12.29	24.49
	13.95

## Sheet: D
PBS	DRQ
19.05	16.83
15.26	15.08
12.51	23.66
12.29	24.49
	13.95

## Sheet: E
PBS	DRQ
4.81	6.89
4.06	6.57
5.02	8.74
3.53	8.84
	11.07
