# Supplementary material for: CD74 promotes the formation of an immunosuppressive tumor microenvironment in triple-negative breast cancer in mice by inducing the expansion of tolerogenic dendritic cells and regulatory B cells
Source: PLoS Biol. 2024 Nov 22;22(11):e3002905. doi: 10.1371/journal.pbio.3002905 (PMC11623796; doi:10.1371/journal.pbio.3002905)
Supplement: S12 Data — (XLSX) [file pbio.3002905.s023.xlsx]

## Sheet: A
WT	cKO
13.7	12
12.4	14.4
13	12.7
11	13.2
12.2	14

## Sheet: B
WT	cKO
2.16	3
2.36	4.69
2.36	3.31
2.73	4.67
3.17	4.81

## Sheet: C
WT	cKO
65.3	68
68	68.7
67.2	65.6
66	69.7
64.7	69.9

## Sheet: D
WT	cKO
3.07	3.77
3.1	3.16
3.05	2.9
2.9	3.09
2.82	3.26

## Sheet: E
WT	cKO
34.9	24.9
34.6	23.8
27.2	29.4
23.4	29.3
24.2	27.6

## Sheet: F
WT	cKO
35.3	26.5
35.2	25
27.1	30.8
23.7	28.2
24.1	28.7

## Sheet: G
WT	cKO
22.5	32.2
19.5	38.3
25.5	26.8
20.6	23.6

## Sheet: H
WT	cKO
9.08	1.97
5.91	2.47
8.16	1.24
8.49	2.34

## Sheet: I
WT	cKO
13.2	13.2
8.21	9.7
5.84	6.59
9.87	2.58
7.39	7.2
9.85	5.14

## Sheet: J
WT	cKO
65.3	68
68	68.7
67.2	65.6
66	69.7
64.7	69.9

[truncated: 5 more sheets: K, L, M, N, O]
