# Supplementary material for: CD74 promotes the formation of an immunosuppressive tumor microenvironment in triple-negative breast cancer in mice by inducing the expansion of tolerogenic dendritic cells and regulatory B cells
Source: PLoS Biol. 2024 Nov 22;22(11):e3002905. doi: 10.1371/journal.pbio.3002905 (PMC11623796; doi:10.1371/journal.pbio.3002905)
Supplement: S13 Data — (XLSX) [file pbio.3002905.s024.xlsx]

## Sheet: A
WT	CD74 cKO
2.1	0.93
1.37	0.9
3.34	0.36
1.52	1.26

## Sheet: B
WT	CD74 cKO
2.84	1.83
2.83	1.74
1.67	1.54
1.86	2.76

## Sheet: C
WT	CD74 cKO
2.88	1.29
2.12	1.08
4.42	1.21
2.16	1.83

## Sheet: D
WT	CD74 cKO
2.82	1.79
2.6	1.72
1.62	1.4
1.83	2.73
