# Supplementary material for: CD74 promotes the formation of an immunosuppressive tumor microenvironment in triple-negative breast cancer in mice by inducing the expansion of tolerogenic dendritic cells and regulatory B cells
Source: PLoS Biol. 2024 Nov 22;22(11):e3002905. doi: 10.1371/journal.pbio.3002905 (PMC11623796; doi:10.1371/journal.pbio.3002905)
Supplement: S14 Data — (XLSX) [file pbio.3002905.s025.xlsx]

## Sheet: A
WT	CD74 cKO
3.35	0.93
3.51	0.25
4.64	0.07
2.98	0.5
3.77	0.5
2.82	0.64
4.65	1.46
4.45

## Sheet: B
WT	CD74 cKO
1.69	0.09
0.19	0.54
1.41	0.69
1.89	0.42
0.16	0.11
0.94	0.09
0.54	0.22

## Sheet: C
WT	CD74 cKO
4.1	4.41
3.59	1.64
4.23	1.77
4.76	2.03

## Sheet: D
WT	CD74 cKO
1.45	22.22
0.81	4.31
1.69	4.58
2.2	28.11
10	24.76
10.51	13.16
9.06	9.84
8.66

## Sheet: E
WT	CD74 cKO
1.36	6.88
1.07	9.79
3.3	3.2
1.58	6.85

## Sheet: F
WT	CD74 cKO
2.47	2.04
5.28	3.99
5.67	2.47
7.08	1.84

## Sheet: G
WT	CD74 cKO
6.41	6.17
5.3	6.12
6.9	6.54
6.64	5.31
19.5	13.55
18.39	10.23
17.2	20.22
	20.25

## Sheet: H
WT	CD74 cKO
54.13	44.1
53.2	43.6
43.85	42.18
42.7	43.04

## Sheet: I
WT	CD74 cKO
8.43	7.29
9.99	6.22
7.35	4.61
5.24	4.56
