# Supplementary material for: CD74 promotes the formation of an immunosuppressive tumor microenvironment in triple-negative breast cancer in mice by inducing the expansion of tolerogenic dendritic cells and regulatory B cells
Source: PLoS Biol. 2024 Nov 22;22(11):e3002905. doi: 10.1371/journal.pbio.3002905 (PMC11623796; doi:10.1371/journal.pbio.3002905)
Supplement: S15 Data — (XLSX) [file pbio.3002905.s026.xlsx]

## Sheet: C
E0771+ WT cells	E0771+ KO cells
39.3	49.9
29.8	44.7
27.4	52.2
36.9	55.6
27.3	36.8
29.8	57.4
29.9	54.9
37.2	47.7

## Sheet: D
E0771+ WT cells	E0771+ KO cells
13.8	15.1
12.6	12.1
9.83	12.1
10.9	18.4
13.8	11.8
11.4	18.2
7.13	14.2

## Sheet: F
E0771+ WT cells	E0771+ KO cells
14.4	20.6
15.6	15.2
15.9	21.2
6.98	20.6
12.3	22.3
11	19.3
14.1	18.9
12.2	17.2

## Sheet: G
E0771+ WT cells	E0771+ KO cells
3.26	5.06
3.53	5.16
3.7	5.56
4.1	6.01
4.47	7.56
3.68	6.41
3.48	4.73
3.09	4.89
